# Supplementary material for: Rice black streaked dwarf virus P7-2 forms a SCF complex through binding to Oryza sativa SKP1-like proteins, and interacts with GID2 involved in the gibberellin pathway
Source: PLoS One. 2017 May 11;12(5):e0177518. doi: 10.1371/journal.pone.0177518 (PMC5426791; doi:10.1371/journal.pone.0177518)
Supplement: S1 Table — (XLS) [file pone.0177518.s003.xls]

## Sheet: S1 Table
S1 Table Primers used in this study
Recombinant plasmid	Vector	Primer	Sequence
P7-2	pGBKT7	TS7-21 (+)	GGATCCGTCGACCCATGGGAATGAATTACACTTTAAGT
		TS7-8 (-)	CGGGATCCGGTACCTCACTATTAAGAATTCAGTATCT
P7-21-287		TS7-21 (+)	GGATCCGTCGACCCATGGGAATGAATTACACTTTAAGT
		TS7-14 (-)	CGGGATCCGGTACCTTAAAACAGAGAATACCAATAATC
P7-21-295		TS7-21 (+)	GGATCCGTCGACCCATGGGAATGAATTACACTTTAAGT
		TS7-12 (-)	CGGGATCCGGTACCTTAACTCTTAAATATCAAAG
P7-225-309		TS7-23 (+)	GGATCCGTCGACCCATGGGACCCGAAATTAATCTTGTC
		TS7-8 (-)	CGGGATCCGGTACCTCACTATTAAGAATTCAGTATCT
P7-244-309		TS7-25 (+)	GGATCCGTCGACCCATGGGAGTGAATTTACTATCTGAT
		TS7-8 (-)	CGGGATCCGGTACCTCACTATTAAGAATTCAGTATCT
P7-279-309		TS7-27 (+)	GGATCCGTCGACCCATGGGATTACCTTTTGCTGAGTTG
		TS7-8 (-)	CGGGATCCGGTACCTCACTATTAAGAATTCAGTATCT
OSK1		oskp1-1 (+)	CATATGGCGGCTGAGGGAGAG
		oskp1-2 (-)	GGATCCCTACTCAAAAGCCCACT
OSK2		oskp2-1 (+)	CATATGGCCTCCACAACCGCCGCCG
		oskp2-2 (-)	GGATCCTCAGTCCTCGAAGGCCCAGGCG
OSK3		oskp3-1 (+)	CATATGGCCGGCAAAGCGGCGAAGG
		oskp3-2 (-)	CTCGAGTCAATCGTTGTAGGCGTCGAAGG
OSK4		oskp4-1 (+)	CATATGGCGGCAGCAAACGACGGAG
		oskp4-2 (-)	GGATCCTCAGTTCTCGAAGGCCCATTCG
OSK5		oskp5-1 (+)	CATATGGCGGCAGTAAAGGAGGGAG
		oskp5-2 (-)	GGATCCCTAGTTCTCGAAGGCCCATTCG
OSK6		oskp6-1 (+)	CATATGGCGGCAGAGAAGAAGGAGG
		oskp6-2 (-)	GGATCCCTACTCGAAGGCCCATGTGTTC
OSK7		oskp7-1 (+)	CATATGGCGGCGGCGGATGGCACCAC
		oskp7-2 (-)	CTCGAGCTAGTTGAGCGCCCAAGCGATG
OSK9		oskp9-1 (+)	CATATGGCGGCAGACAAGAAGGAGG
		oskp9-2 (-)	GGATCCCTACTCGAACGCCCATGTGTTC
OSK10		oskp10-1 (+)	CATATGAGCTCATGGCACCTGATCG
		oskp10-2 (-)	GGATCCCTAGAAGGCCCATTCATACTCC
OSK11		oskp11-1 (+)	CATATGGCGGCGGCAGAAGAGAAG
		oskp11-2 (-)	GGATCCTTACTGTAAGGCCCACGCGTTC
OSK12		oskp12-1 (+)	CATATGGCAGCATCGGCAGCAGCAGC
		oskp12-2 (-)	GGATCCCTACATCTCATAGGCCCAGGCG
OSK13		oskp13-1 (+)	CATATGGCATCGGCAGCAGTAGCAG
		oskp13-2 (-)	GGATCCCTACATCTCATAGGCCCAGGCG
OSK14		oskp14-1 (+)	CATATGATGGCGGCACCCGCAGCACCGC
		oskp14-2 (-)	GGATCCTCAGAGCCATTGTTCCTCGTCC
OSK15		oskp15-1 (+)	CATATGATGGCGGCGACAGCGGACAACG
		oskp15-2 (-)	GGATCCCTAGTTGTCAAAAGCCCAAGCG
OSK16		oskp16-1 (+)	CATATGGCGGCAGCAGCAGCGGAGG
		oskp16-2 (-)	GGATCCCTAGTCGTCGAAGGCCCAGGCG
OSK17		oskp17-1 (+)	CATATGGCGGCGGGGAAAGGGAAGG
		oskp17-2 (-)	GGATCCCTACTGCTCGAAGGCCCAGGGG
OSK19		oskp19-1 (+)	CATATGGAGGGAGAGGACGCGGTGG
		oskp19-2 (-)	GGATCCTCAGAAGGCCCAGGCATCCTCC
OSK20		oskp20-1 (+)	CATATGGCGGCCGAGGCGG
		oskp20-2 (-)	GGATCCTCATTCGAAGGCCCACTG
OSK21		oskp21-1 (+)	CATATGGAGGCGGACAAGAGCGGGG
		oskp21-2 (-)	CTCGAGCTACTCCGGATCCGGGAAGACC
OSK22		oskp22-1 (+)	CATATGGCGACGGGGAGCGGAGCAG
		oskp22-2 (-)	GGATCCTCATGCGTGAGTATCCTCCTCC
OSK25		oskp25-1 (+)	CATATGGCGGCGACAGCGGACAACG
		oskp25-2 (-)	GGATCCCTAGTTGTCAAAAGCCCAAGCG
OSK26		oskp26-1 (+)	CATATGGCGGAGGAGAAGGGGAAGG
		oskp26-2 (-)	GGATCCTCAGGCCTTGCCGATCTGCTCG
OSK27		oskp27-1 (+)	CATATGGCGTCGAAGGCGGCGGGG
		oskp27-2 (-)	GGATCCTCAGTGTCTCCTCCTCCCCCTC
OSK28		oskp28-1 (+)	CATATGCAACGGCCGCCGCGAAGGC
		oskp28-2 (-)	CTCGAGCTACTCCTCGAAGGCCCAGGCG
OSK29		oskp29-1 (+)	CATATGAAACATGCCTTCCCGAGC
		oskp29-2 (-)	GGATCCCTATAGCGTGAAGTCGTTGACG
OsGID1	pGADT7	OsGID1-1 (+)	AAGCTTCCATGGGAATGGCCGGCAGCGACGAGGTCAACC
		OsGID1-2 (-)	GGATCCCTAGTAGTAGAGGTTAGCGTTGAGG
OsGID2		OsGID2-3 (+)	CCATGGATGAAGTTCCGCTCTGATTCGTCAG
		OsGID2-4 (-)	GGATCCCTACCCGCATTGGCCCCCTCCATTC
OsSLR1		OsSLR-1 (+)	TCTAGAGAATTCATGAAGCGCGAGTACCAAGAAGC
		OsSLR-2 (-)	TCTAGATCAATCGATCGCCGCGGCGACGCGCCATGCC
ZeaGID2		MGID2-1 (+)	CCCAAGCTTGACATATGAAGTGCCGCTCTGATGCACC
		MGID2-2 (-)	CGGGATCCTCACCCACACTGGCCACCTCCAT
P7-2-3xFlag	pMDC32-3xFlag	TS7-79 (+)	CGGGGTACCATGAATTACACTTTAAGTG
		TS7-64 (-)	TGCTCTAGAAGAATTCAGTATCTTTTTGATC
GFP-3xFlag	pGD-3xFlag	GFPXhoIF (+)	TATCTCGAGATGAGTAAAGGAGAAGAAC
		GFPApaIR (-)	TATGGGCCCTTTGTATAGTTCATCCATGC
OSK1-6xMyc	pGD-6xMyc	OSK1-5 (+)	AAGCTTCGATGGCGGCTGAGGGAGAG
		OSK1-10 (-)	GGATCCCTCAAAAGCCCACTGGTTC
OSK5-6xMyc		OSK5-7 (+)	AAGCTTCGATGGCGGCAGTAAAGGAG
		OSK5-12 (-)	GGATCCGTTCTCGAAGGCCCATTCG
OSK20-6xMyc		OSK20-5 (+)	AAGCTTCGATGGCGGCCGAGGCGGAG
		OSK20-10 (-)	GGATCCTTCGAAGGCCCACTGGTTC
GFP-6xMyc		GFPXhoIF (+)	TATCTCGAGATGAGTAAAGGAGAAGAAC
		GFPApaIR (-)	TATGGGCCCTTTGTATAGTTCATCCATGC
pBridge-P7-2-OSK1	pBridge	TS7-73 (+)	GGATCCATGAATTACACTTTAAGT
		TS7-68 (-)	AACTGCAGTTAAGAATTCAGTATCTTTTTGATC
		OSK1-9 (+)	GGGGGCCCATGGCGGCTGAGGGAGAGAAGAAG
		OSK1-12 (-)	GAAGATCTCTACTCAAAAGCCCACTGGTTCTCCCTG
pBridge-P7-2-OSK5		TS7-73 (+)	GGATCCATGAATTACACTTTAAGT
		TS7-68 (-)	AACTGCAGTTAAGAATTCAGTATCTTTTTGATC
		OSK5-11 (+)	AAGGAAAAAAGCGGCCGCATGGCGGCAGTAAAGGAGGGAGCC
		OSK5-14 (-)	GAAGATCTCTAGTTCTCGAAGGCCCATTC
pBridge-P7-2-OSK20		TS7-73 (+)	GGATCCATGAATTACACTTTAAGT
		TS7-68 (-)	AACTGCAGTTAAGAATTCAGTATCTTTTTGATC
		OSK20-9 (+)	GGGGGCCCATGGCGGCCGAGGCGGAGACGAAGGC
		OSK20-12 (-)	GAAGATCTTCATTCGAAGGCCCACTGGTTCTCCCTC
AD-OsCUL1	pGADT7	OsCUL1-1 (+)	GGAATTCATGGCGACCCACGAGCGGAAG
		OsCUL1-2 (-)	CGGGATCCTCAAGCCAAGTATCTGTACAC
